# Supplementary material for: Laurentian Great Lakes Phytoplankton and Their Water Quality Characteristics, Including a Diatom-Based Model for Paleoreconstruction of Phosphorus
Source: PLoS One. 2014 Aug 8;9(8):e104705. doi: 10.1371/journal.pone.0104705 (PMC4126776; doi:10.1371/journal.pone.0104705)
Supplement: Table S3 — Environmental indicator values for the common algae taxa (>5%) in the Great Lakes based on biovolume distribution across the environmental gradients. (XLSM) [file pone.0104705.s005.xls]

## Sheet: S3. biovol
Table S3. Environmental indicator values for the common algae taxa (> 5%) in the Great Lakes based on biovolume distribution across the environmental gradients. Negative (-) and positive (+) signs indicate significant linear relationships (P < 0.05) based on the Pearson product moment correlation. Gaussian optima (Gau) display an asterisk (*) if fitted residuals were significantly smaller (t-test…
		Season		Lake					Alkalinity			Chlorophyll a			Chloride			Fluorescence			Nitrates and Nitrites			Temperature			Silica			Dissolved Phosphorus			Total Phosphorus			Turbidity			pH			N:P			N:Si			P:Si
Group	Taxon Full Name	Spring	Summer	Superior	Michigan	Huron	Erie	Ontario	Lin	Gau	WA	Lin	Gau	WA	Lin	Gau	WA	Lin	Gau	WA	Lin	Gau	WA	Lin	Gau	WA	Lin	Gau	WA	Lin	Gau	WA	Lin	Gau	WA	Lin	Gau	WA	Lin	Gau	WA	Lin	Gau	WA	Lin	Gau	WA	Lin	Gau
BAC	Actinocyclus normanii (Juhl.-Dannf.) Hust.	4	6	0	0	0	10	0		6*	6	+	10*	7		6*	6		4*	4	-	0*	1	+	10*	6		0*	3		4	4		6	5		3*	3		10*	6		0*	0		0*	2		10
BAC	Aulacoseira ambigua (Grun.) Simonsen	4	6	0	1	0	9	0		6*	7	+	10*	6	+	10	6	+	7	5		10	2	+	10*	7		10	4	+	10	4	+	7*	4	+	5	3	+	10*	6	-	0*	1		0	1	+	4
BAC	Aulacoseira distans (Ehr.) Simonsen	9	1	1	7	1	1	0	+	10*	8	+	3*	2	+	5*	5		7	2		10	3	+	3*	3	-	10*	6		10*	2	+	10*	2		10*	1		3	3	-	3	3	+	1*	1	+	1
BAC	Aulacoseira granulata (Ehr.) Simonsen	0	10	0	0	0	10	0		6	6	+	10*	8		6	6	+	8	6		0*	1	+	10	10		3	4		5	4		7	5		5	4	+	10	8		0	0		0	0		4
BAC	Aulacoseira islandica (O. Mull.) Simonsen	10	0	0	0	0	10	0	+	7*	7	+	10*	7	+	7*	7	+	10*	5	-	0*	1		3	2	-	0*	0	+	5*	4	+	5*	5	+	3*	2	+	6*	5	-	0*	0	+	7*	3	+	10*
BAC	Aulacoseira italica (Ehr.) Simonsen	8	2	0	0	0	10	0		7	7		10	4		7	7		3	3		1*	1		1	3		1	2	+	6	5		4	4		1	1		10	5		0*	0		2	2		5
BAC	Cyclostephanos dubius (Fricke) Round	2	8	0	0	0	10	0		6*	6		6	6		6*	6		4*	4		0*	1		10*	8		2	2		4*	4		5*	4		3*	3		10	7		0*	0		6	1		10*
BAC	Cyclostephanos invisitatus (Hohn & Hellerman) Ther., Stoer. & Håk.	3	7	0	0	0	10	0		6*	6		8	6		5*	6		4	4		7*	2		10*	8		10*	5		10	4		5	5		4	3		10	6		0*	1		0	1		3*
BAC	Cyclostephanos tholiformis Stoerm. Håk. & Ther.	0	10	0	0	0	10	0		6*	6	+	9	7		5*	5	+	5	4	-	0*	1	+	10*	10		4*	4		4*	4	+	6	5		3*	3	+	10*	7		0*	0	-	0*	0		3*
BAC	Cyclotella atomus "fine form"	6	4	0	0	1	5	3	+	7*	6	+	4	3	+	10*	7	+	4	3		10*	2	+	3	5	-	2	2	+	10	3	+	3	3		2*	1	+	7	5	-	0*	2	+	2	2	+	3
BAC	Cyclotella atomus Hust.	0	10	0	0	1	9	0	+	6*	6	+	0	4	+	7*	6		1	2	-	1*	1	+	10*	9	-	1*	2		3	3	+	3	3		1*	1	+	6*	6	-	1*	1		2*	2	+	5*
BAC	Cyclotella comensis "rough center with process" (RCWP)	1	9	0	0	2	7	0	+	7*	6	+	5	3	+	7*	6		3	2	-	0*	1	+	10*	8	-	1	2		3	2	+	3	3		1	1	+	7*	6	-	0*	2		2*	1	+	5
BAC	Cyclotella comensis Grun.	0	10	5	3	1	0	0		10	3		2*	2	-	0	2		0	2	-	2	2	+	7*	7		5*	5		0	2		1	1		0	0	+	5*	5		4*	4	-	0	1	-	1
BAC	Cyclotella comensis var. 1	0	10	1	2	4	3	1	+	3*	6		0*	2	+	3*	5		0	2	-	0*	2	+	9*	9	-	4*	3		2*	2		3*	2	-	1*	0	+	7*	6	-	3	3		1*	1	+	5*
BAC	Cyclotella comta (Ehr.) Kütz.	1	9	6	1	2	0	0	-	0	2		2	2	-	0	2	-	0	1		2	2	+	7	7		6	6	+	2	2	+	2	2		0	0		4*	4	-	3	4		0	1		1
BAC	Cyclotella meneghiniana Kütz.	1	9	0	0	0	9	0		6*	6		8*	5		4*	5		9	3		10*	2		10	9		4	5		10	3		10	4		10	3		10	7		0*	1		0	1		3*
BAC	Cyclotella michiganiana Skv.	0	10	0	7	2	0	0	+	9	7		0	2	+	5	5		0	1	-	2*	2	+	9*	8	-	4*	4		0	1		0	1		0	0	+	6*	6	-	3	3		1	1		1
BAC	Cyclotella ocellata Pant.	1	9	1	0	0	8	0		6*	5	+	6	5	+	6	5	+	4*	3	-	0*	1	+	10*	9	-	2*	3	+	3*	3	+	4*	3	+	2*	2	+	10*	7	-	0*	1	-	0*	1	+	4*
BAC	Cyclotella operculata (Ag.) Kütz.	2	8	3	0	6	1	0		4*	4		0	2		3	3		0	1		2*	2	+	8*	6		5*	5		0	2		10	2		10	0	+	5*	5		3*	4		1	1		1*
BAC	Cyclotella operculata var. unipunctata Hust.	1	9	1	0	1	5	3	+	7	6	+	5	4	+	9	6	+	4	3	-	0	1	+	10*	8	-	1	2	+	3	2	+	3	3	+	1*	1	+	9	7	-	0*	1		3	2	+	5
BAC	Cyclotella pseudostelligera Hust.	0	10	2	1	2	5	0	+	6	5	+	8	3	+	6*	5		4	2	-	0*	2	+	10*	9	-	4*	4	+	3*	2	+	5*	3	+	3*	1	+	8*	6	-	0	2		0	1	+	4*
BAC	Cyclotella rossi Håk.	5	5	0	0	10	0	0		4*	5		0*	1		3*	3		0	2		2*	2		0*	5		5*	5		0	1		0	1		0*	0		5*	4		7	5		1*	1		0
BAC	Cyclotella spp.	10	0	0	0	2	8	0		6	6		3	3		5	5		3	3	+	7	5		5	5		6	6	+	4	3	+	5	4	+	5	4		5	5		2	2	+	2	1	+	3
BAC	Cyclotella stelligera (Cl. & Grun.) V.H.	0	10	0	1	4	5	0		5*	6	+	7	4		5*	4	+	9	4		2*	2		10	9		4*	4	+	3	2	+	4	3	+	2	1	+	8	7		1	2		0	1		2*
BAC	Cyclotella tripartita Pant.	0	10	6	3	1	0	0		10	3	+	3*	2		0	2		2	2	-	2	2	+	6*	7		10	6		0	2		1	1		0	0	+	5	5		4	4		0	1		0
BAC	Rhizosolenia eriensis H.L. Sm.	2	8	5	3	1	1	0	+	10*	4	+	2*	2	+	0*	3	+	0	2	-	2*	2	+	6*	7	-	8*	6	+	0*	2	+	0*	2	+	0*	0	+	5*	5	-	5*	4		0*	1	+	1*
BAC	Rhizosolenia longiseta Zach.	3	7	6	2	1	1	0		10	3	+	2*	2		0	2	+	0	2		3	2	+	6	6		8	6	+	2*	2	+	1	2		0	0	+	2	4	-	4	4		0	1		0
BAC	Rhizosolenia spp.	4	6	7	2	1	0	0		1*	2		2*	2		0	2		0*	1		2*	2		6*	5		10	6		1*	1		0*	1		0*	0		0*	4		5*	4		0*	1		0*
BAC	Stephanocostis spp. Genkal & Kosmina	2	8	9	0	0	1	0	-	0*	1		2*	2	-	0*	1		0	1		10	3		6*	6		10	7		10*	2		2*	2		0	0		2	3		3	3		0	1		1
BAC	Stephanodiscus alpinus Hust.	9	1	0	0	0	9	0	+	6*	6	+	10*	7	+	7*	7	+	5	3	-	1*	2		3*	3	-	0*	1	+	5*	4	+	6*	5	+	3*	3		5*	4	-	0*	1	+	7	3	+	10*
BAC	Stephanodiscus alpinus Type I Hust.	10	0	0	0	0	7	2	+	7*	7	+	8	5	+	7*	7	+	7*	5	-	0*	2		3*	2	-	0*	2	+	5*	4	+	6*	4	+	3*	2	+	6	5	-	0*	1	+	3*	2	+	10
BAC	Stephanodiscus alpinus Type II/III Hust.	10	0	0	0	0	10	0		7*	7	+	7	6	+	7*	7	+	10	4		7*	2		3	3	-	0*	1	+	6*	4	+	5*	4	+	3*	2	+	6	5	-	0*	0	+	4*	2	+	8
BAC	Stephanodiscus binderanus (Kütz.) Krieg.	10	0	0	0	0	10	0		7*	7	+	10	7		7*	7		10*	4		10*	2		3	2	-	0*	1		5	4	+	6	5	+	4	3		10*	5	-	0*	0	+	7	4	+	10
BAC	Stephanodiscus conspicueporus Stoerm., Håk. & Ther.	8	2	8	1	1	0	0	+	1*	2		2*	2	+	0*	1		6*	3	-	3*	3	+	2*	3	-	10*	7	+	2*	2		1*	1		0*	0		2*	3		4*	4	-	0*	1		0*
BAC	Stephanodiscus hantzschii f. hantzschii Håk. & Stoerm.	10	0	0	0	0	9	1		6	6	+	7	6		10	8		4	3		4	3		5	4	-	0	1		3	3		4	4		2	2	+	10*	6		1	1	+	10*	7	+	10
BAC	Stephanodiscus hantzschii f. tenuis Håk. & Stoerm.	10	0	0	0	0	9	1		10	6	+	7	6		10	8		10	4	+	7*	4		5	4		0	2		10	4		10	5		10	3	+	10	5		1*	1	+	10	5	+	10
BAC	Stephanodiscus minutulus Håk.	6	4	1	1	0	5	3		7	6	+	7	4		10	6		3	2		10	2		4*	5	-	10	2		10	2		7*	3		4	2		10*	5		0	2	+	9	4	+	10
BAC	Stephanodiscus niagarae Ehr.	8	2	0	0	0	10	0	+	7*	6	+	10*	7	+	7*	7	+	10*	4	-	0	1		0*	3	-	0*	1	+	4*	3	+	6*	4	+	4*	3	+	9	6	-	0*	1	+	5*	3	+	10*
BAC	Stephanodiscus parvus Stoerm. & Håk.	10	0	0	0	0	7	2	+	7*	7	+	7	5	+	10*	7	+	10*	4		7*	2		4	2	-	2*	2	+	5*	4	+	6	4		4*	2	+	4*	5	-	1*	1	+	10*	3	+	10
BAC	Stephanodiscus sp. 10	8	2	0	3	1	4	2		10	7	+	10	4	+	10	6		7	3		10*	2	+	3*	3		2*	4	+	10	3	+	7	3	+	4*	1	+	10	4	-	0	2		0*	1	+	2
BAC	Stephanodiscus sp. 51	10	0	0	2	0	5	3		6	7	+	7	4	+	10	7		10	3		5	3		5	3	-	2	2		3	3		4	3		2	1	+	10	5		2	2	+	10	4	+	10
BAC	Stephanodiscus subtransylvanicus Gasse	10	0	4	3	3	0	0	+	10*	4		1*	2	+	0*	3		1*	2		3*	3		2*	2	-	8*	6		1*	2		0*	1		0*	0		1	3		8	4		1*	1		0*
BAP	Achnanthes clevei Grun.	10	0	0	0	3	4	2		6*	6	+	10	4	+	10*	6		6	3		6	3		0*	2	-	10	4		10*	3	+	7*	4	+	7*	2	+	4*	4	-	1	2	+	4	2	+	8
BAP	Achnanthes detha Hohn & Hellerm.	7	3	3	0	5	2	0		0*	4		0	2		3*	3		2*	2		7	4		0*	4		6*	6		8	2		10	3		10	2		3*	4		10	5		1	1		0*
BAP	Achnanthes exigua Grun.	10	0	0	0	0	9	0		6	5		4	4		4	4		4	4		4	3		4	3		6	6	+	4	4	+	10	8	+	5	5		3	3		0	0	+	1	1	+	6
BAP	Achnanthes flexella (Kütz.) Brun	3	7	9	0	1	1	0		1	1		2	2		0	1		0	2		4*	3	+	5*	5		7*	6		0	2		0	2		5	1		3	3		10	5		0*	1		0
BAP	Achnanthes flexella var. alpestris Brun	8	2	2	0	2	6	0		8	5	+	3	3		6	4		3	3	+	7	5		4	4		10	7	+	8	5	+	10	6	+	10	5		3*	4		10	2	+	1	1	+	6
BAP	Achnanthes lanceolata (Breb.) Grun.	9	1	0	0	1	9	0	+	10*	6	+	5*	4	+	6	6	+	3	3		6*	3		4*	4	-	0	3	+	10*	4	+	10*	5	+	8*	4		0	4	-	0*	1	+	4*	2	+	8*
BAP	Achnanthes linearis (W. Sm.) Grun.	2	8	3	0	5	2	0		3*	3		0	2		2*	2		2*	2		2*	2		6	6		5	6		1*	2		2*	2		3	1		5	5	-	2*	2		0*	1		2*
BAP	Achnanthes microcephala (Kütz.) Grun.	2	8	8	0	1	1	0		0	1		2	2		0	1		2*	2		6*	3	+	6*	7		6	6		2	2		7*	2		7*	1		5*	4	-	3*	3		0*	1		1*
BAP	Achnanthes minutissima Kütz.	6	4	2	1	2	5	0	+	10	5	+	10*	3	+	5*	4		3	2	+	7*	3	+	4*	5	-	5*	5	+	10	3	+	10	4	+	9	3	+	0	4	-	0	2	+	6*	1	+	5*
BAP	Achnanthes spp.	8	2	1	0	3	5	0		7	5		4	3		7	5		3	2		10	2		0*	3	-	10	4		10*	3		0*	3		7*	1	+	5	5		10	3	+	2	1		5*
BAP	Achnanthes suchlandti Hust.	5	5	0	0	4	4	1		6*	6		3	2		4	5		3	3		7	4		4	6		10	5	+	10	5	+	10	5	+	9	4		6	5		0	2		1	1		5
BAP	Amphora ovalis (Kütz.) Kütz.	10	0	1	0	9	0	0		5*	5		0*	1		3*	3		0	1		3*	2		0*	1		6*	6		1*	1		0*	1		1	0		3*	3		10	5		1*	1		0*
BAP	Amphora ovalis var. pediculus (Kütz.) V.H. ex DeT.	8	2	1	0	2	6	0		6*	6	+	6*	4	+	10	5		10	3	+	7	4		4*	4	-	2	5	+	8*	3	+	9	4	+	8	4		0	4	-	1*	2	+	2	1	+	5*
BAP	Amphora spp.	7	3	0	0	1	6	3		6	6	+	7	5	+	8	7	+	10	6		7	4		4	5		5	4		4	3		7	4		4	3		8	5		1	2	+	3	2		4
BAP	Anomoeoneis vitrea (Grun.) Ross	6	4	3	0	3	4	0		6*	4	+	7	4	+	4*	4	+	10	4	+	7	4		4	4	-	5*	5		10	3	+	8*	3	+	6	2		0	4	-	1	3	+	7	1	+	4
BAP	Asterionella formosa Hass.	7	3	2	1	2	4	1	+	6	5	+	10	4	+	7*	5	+	10*	3		7*	2	-	0	4	-	0	4	+	4*	3	+	6	3	+	4*	1		5	4	-	0	2	+	10*	2	+	10
BAP	Caloneis bacillum (Grun.) Cl.	10	0	0	1	1	8	0		6	6	+	5	4		6*	5		3	3		6	4		4*	3	-	3	4		8	4	+	10	6	+	8	5		4*	4		0	1	+	2	1	+	5
BAP	Cocconeis pediculus Ehr.	1	9	0	0	1	1	8		7	7		3*	3	+	10*	8		4	3		1*	2		8	8	-	1	1		3*	3		3*	3		1*	1		7*	6		1*	1		2	2		4*
BAP	Cocconeis placentula Ehr.	5	5	0	0	0	8	1		6*	6	+	7*	4	+	6*	6	+	4*	3		7*	3		4*	6	-	4*	4	+	8*	4	+	10	5	+	10	4		0	4	-	0*	1	+	4*	1	+	6*
BAP	Cocconeis placentula var. lineata (Ehr.) V.H.	9	1	0	0	0	9	0		6	6		4	4		5	5		4	4		4	3		4*	3		6	5		5	4	+	10	7		5	5		3	4		0	0		7	1		6
BAP	Cymatopleura solea (Breb. & Godey) W. Sm.	9	1	0	1	1	8	0		7	7	+	6	5		7	7		10	4		7	3		4*	4	-	0	3		4	4		6*	4		4*	3		10	5		0*	1	+	5	3	+	8
BAP	Cymbella affinis Kütz.	8	2	0	2	0	8	0		6*	6		4	3		5*	5		1	2		6*	4		4	4		4*	5		7	3		8	5		8	4		0	4		1	1		1	1		2*
BAP	Cymbella cesatii (Rabh.) Grun. ex A.S.	1	9	8	0	2	0	0		1	2		2*	2		0	1		1	1		2*	2		7*	7		6*	6		2*	2		2*	2		0*	0		4	4		3*	3		0*	1		1*
BAP	Cymbella cuspidata Kütz.	0	10	7	0	3	0	0		3	1		2*	2		2*	1		0	1	-	2*	2		6*	7		7*	6		2*	2		2*	2		0*	0		4*	4		3*	4		0*	1		1*
BAP	Cymbella cymbiformis Ag.	6	4	5	0	1	4	0		0	3	+	3	2		5	2		0	1		7	4	+	5	5		5*	6		4	3		5	3		5	2		5	4		2	3		1	1		3
BAP	Cymbella microcephala Grun.	7	3	1	0	2	7	0		6*	5	+	5*	4	+	5*	5	+	10	4		7	4		4*	5		4*	5	+	8*	4	+	10	5	+	6	3		0*	4	-	1*	2	+	1*	1	+	3*
BAP	Cymbella minuta var. silesiaca (Bleisch ex Rabh.) Reim.	8	2	0	0	1	7	1	+	10*	6	+	5*	4	+	10*	6		3*	2		10*	4		5*	4	-	6	4		10*	4	+	10*	5	+	10	4		0	4	-	1*	2	+	2*	1	+	4*
BAP	Cymbella pusilla Grun.	2	8	7	0	1	1	0		0	2		2*	2		0	1		0	1		7	3	+	8*	6		6	6		8*	2		10	2		10	1		3*	4	-	3	3		1*	1		1
BAP	Cymbella sinuata Greg.	7	3	3	1	3	2	0		0*	4		2	2		10	4		0	2		6	3	+	0*	4		6	6		8*	3		8*	3		8	2		3*	3		10	3		1*	1		1
BAP	Cymbella spp.	9	1	0	0	0	10	0		6	6	+	7	6		8	7	+	10	8		7	6		4*	4		5	5		8	4		6	5		5*	4		4	4		1	1		2	1		4*
BAP	Denticula spp.	10	0	0	0	1	9	0		6*	6	+	5	5		6	6		2*	2		5	4		3	3	-	2	3		7*	5		7*	6		7	6	-	0	1		0	1	+	2	2	+	5
BAP	Denticula subtilis Grun.	5	5	3	0	4	2	0		5*	4	+	0*	2		3*	3		0	1		7	3	+	6*	5		10*	6		10	2	+	7*	2	+	5*	1		5*	4	-	4*	3		1*	1	+	2
BAP	Diatoma spp.	9	1	0	0	2	8	0		6*	6		4	3		5*	5		3	3		6	4		5*	5	-	5	5		5*	4	+	5	4	+	4	3		5*	5	-	1*	2		1	1	+	3
BAP	Diatoma tenue Ag.	6	4	0	0	4	6	0		6*	6		7*	4		10	6		4	3		5*	3	+	5*	6	-	4	3		3	3		4	3		3	2	+	10	6		2	2		10	4		10
BAP	Diatoma tenue var. elongatum Lyngb.	5	5	0	1	0	4	5		6*	7	+	5*	4	+	10	7	+	10*	3		7*	3	+	4	7	-	0*	2	+	5	3	+	6*	3	+	4*	2	+	10*	6	-	1	2	+	10	3	+	6
BAP	Diatoma vulgare Bory.	10	0	0	0	1	9	0		6*	6	+	7	4		5*	5		3	3	+	6	4		5*	4	-	1	3		4	3		6	4	+	5	4		0	3		1	2	+	4	2	+	6
BAP	Diploneis ovalis (Hilse) Cl.	10	0	0	0	0	10	0		7	7		4	5		7	7		3	3		1	1		3	2		0*	0		3	3		4*	4		2	2		5	5		0*	0		4	4		8*
BAP	Diploneis parma Cl.	9	1	0	0	0	10	0		7	7	+	5	4		7	7		3	3		0	1		3	4	-	0	0		5	4		4	4		3	2	+	6	6		0	0	+	5	4	+	10
BAP	Diploneis pseudovalis Hust.	10	0	0	0	0	10	0		6*	6		10	8		7*	7		5*	4		1	1		0*	0		0	0		4	4		6*	5	+	5*	4		4*	4		0*	0		5*	4		10*
BAP	Diploneis spp.	10	0	1	0	6	4	0		5*	5	+	3	2	+	10	5		7*	5	+	5	3	+	0*	2		8*	6	+	7	3	+	6	3	+	4	2		3*	3	-	1*	3	+	1	1	+	3
BAP	Fragilaria brevistriata Grun.	9	1	0	0	1	9	0	+	10*	6	+	4*	4	+	10*	5		10*	4	+	7	4		4*	4		10	5	+	10	4	+	10	6	+	10	5		0*	4	-	0*	1		2*	1	+	6*
BAP	Fragilaria capucina Desm.	6	4	0	0	0	10	0		7	7	+	10*	7		7*	7	+	10	4		7*	2		10	5	-	0*	2		5*	4	+	6	4	+	3*	3	+	10	6	-	0*	1		4	2	+	8
BAP	Fragilaria capucina var. mesolepta (Rabh.) Grun.	8	2	0	0	0	10	0		6*	6	+	10	7		7*	7		5*	3		1*	1		0*	4	-	0*	1	+	6	4	+	6	5		4	3		10	5	-	0*	0		5*	3	+	9
BAP	Fragilaria construens (Ehr.) Grun.	10	0	0	0	3	6	0		6*	6		5*	3	+	6*	5		6	3		6*	4		4*	3		6*	6	+	7*	4	+	10*	5	+	8*	4		0	3	-	0	2	+	1*	1	+	5*
BAP	Fragilaria construens var. venter (Ehr.) Grun.	10	0	0	0	3	7	0		5*	6		4*	3		4*	4		0	2		5	3		4	2		5*	5		7	3		10	4		5*	3		3	3		1	2		1*	1		2*
BAP	Fragilaria crotonensis Kitton	0	10	0	1	0	8	2	+	7*	7	+	6	5	+	7*	7	+	6	4	-	0*	2	+	10*	9	-	1*	2		3	3	+	4	3		2*	1	+	10*	7	-	1*	1	+	2*	2	+	4*
BAP	Fragilaria intermedia Grun.	7	3	4	1	1	4	0		0	4	+	5	3		0	3		3	2	+	5	3		4	4	-	3	5	+	4	3	+	7*	3	+	7*	3		4	4	-	0	3	+	2	1	+	5
BAP	Fragilaria pinnata Ehr.	10	0	0	0	2	8	0		6	6	+	5	3		5	5		4	3	+	6	4		4*	3		3	5	+	8*	4	+	10	5	+	8	5		0	3	-	0	1	+	2*	1	+	5
BAP	Fragilaria spp.	3	7	7	0	3	0	0		3*	2	+	3	2		2*	1		0	1		2*	2		7	6		6*	6		0*	1		0*	1		1	0		4	4		6	5		0*	1		0*
BAP	Fragilaria vaucheriae (Kütz.) Peters.	9	1	0	0	0	8	1		6*	6	+	7	5	+	10	7	+	10*	6	+	7	5		4	4		5	5		4*	4	+	7*	5	+	5	3		10	5	-	1	1	+	10	2	+	10
BAP	Gomphonema olivaceum (Lyngb.) Kütz.	10	0	0	0	0	10	0		10	7	+	7*	4		10*	6		4	3		10*	5		4*	4		10	5		10*	5		10	7		10	6		0	3		0*	1	+	4*	2	+	6*
BAP	Gomphonema parvulum (Kütz.) Kütz.	10	0	0	0	1	9	0		6*	6	+	5	4		6*	5		2	2		7	4		4	3	-	2	4		8	5		10	6		8	6		0	2		0	1	+	2	2	+	5
BAP	Gomphonema spp.	9	1	0	0	0	9	0	+	6*	6	+	4*	4	+	5*	5		4	3	+	7*	4		4*	4		3	5	+	8*	4	+	10	6	+	8	5		0*	4	-	0	1		2*	1	+	5*
BAP	Gyrosigma scalproides (Rabh.) Cl.	10	0	0	0	3	7	0	+	6*	5	+	3	2	+	6*	5		6	4	+	5	4	+	4	3		6*	6	+	6	4	+	6	4	+	5	4		3*	3		10	2	+	1	1	+	4
BAP	Hannaea arcus (Ehr.) Patr.	6	4	3	2	5	0	0		10*	4		0*	2		3	3		0*	1	-	2*	2		0*	4		5	6		1*	1		1*	1		0*	0		2*	4	-	4*	4		0*	1	+	1*
BAP	Navicula capitata Ehr.	9	1	0	0	2	8	0		6*	6	+	8	4	+	6*	5	+	6	4		6	3		4	3		6*	4	+	6	4	+	6	4	+	5	3		8*	5	-	10	2	+	1	1	+	10*
BAP	Navicula cryptocephala Kütz.	9	1	0	0	2	8	1	+	10*	6	+	5*	4	+	10*	6		7	3	+	9	4		4*	4		10	5	+	10	4	+	10*	5	+	10	4		0*	4	-	1*	1	+	2*	1	+	5*
BAP	Navicula cryptocephala var. veneta (Kütz.) Rabh.	10	0	0	0	0	10	0	+	6*	6	+	6*	4	+	10*	6		3	3		7	4		4*	4	-	0	4		8*	4	+	10	5	+	10	4		0	4	-	0*	1	+	3*	2	+	6*
BAP	Navicula decussis Ostr.	4	6	0	6	0	4	0		8	7		3	2		10*	6		7*	3		5	3		4	7		4	5		7	3		6	3		5	2		7	5		3	2		1*	1		3
BAP	Navicula gregaria Donk.	9	1	1	0	0	9	0		10	7		6*	4		10	7		4	2		10	5		0*	3		2	5	+	10	6		10	6		10	5		3*	4		0	1		2*	1		6*
BAP	Navicula menisculus Schum.	10	0	0	0	1	9	0		6*	6		3*	3	+	10*	6	+	7	4		6	4		4*	3		10	6	+	8*	5	+	10	6	+	6*	4		3	4	-	10*	1		1*	1		4*
BAP	Navicula minuscula Grun.	10	0	0	0	0	10	0		6*	6		5*	4		5	5		3	2	+	6	5	+	5	4		2*	4		4	4		7	5		7*	5		0	3		1	1		2*	2		5*
BAP	Navicula pupula Kütz.	10	0	1	0	5	4	0		5*	5		3	2		4*	4		0	2		6	3		0*	2		6*	5		6*	3		6	3		5*	2		3*	4		5	3		1	1		3
BAP	Navicula pupula var. mutata (Krasske) Hust.	6	4	1	0	9	0	0		5*	5		0*	1		3*	3		5	2		2*	2		0*	4		4	6		1*	1		2	2		0*	0		3	4		3	4		1*	1		1
BAP	Navicula radiosa Kütz.	5	5	6	0	1	4	0		0	3	+	9*	4	+	0*	3	+	4	3	-	1*	2		0*	4	-	0*	4	+	5	3	+	7*	3	+	5	2		4	4	-	0	3	+	4*	2	+	10*
BAP	Navicula radiosa var. tenella (Breb.) Cl. & Moll.	8	2	0	0	1	8	0	+	10*	6	+	10	5	+	10*	6		4	3	+	7	4		4*	4	-	0	4	+	10	4	+	10*	5	+	10	4		0	4	-	0*	1	+	5*	2	+	10
BAP	Navicula spp.	7	3	3	0	2	5	0		0*	4		3	3		10	4	+	8*	3		7	4	+	5*	5		5*	6		7	3		6	3		4	2		6	4		1*	2		1*	1		3*
BAP	Navicula tripunctata (O.F. Mull.) Bory	10	0	0	0	0	9	0		10*	6	+	10	5		10*	6		5*	3		6	4		5*	4		0	4		8	4	+	10	5	+	5*	4		0*	4	-	1*	1	+	7*	2	+	8
BAP	Navicula viridula (Kütz.) Ehr.	10	0	0	0	1	9	0		6*	6		8	6	+	8	7	+	10	7		7*	6		4*	3		5*	5		4	4		7*	5		5*	4		4	4		1*	1		7*	2		4
BAP	Nitzschia acicularis W. Sm.	4	6	0	0	3	7	0	+	10*	6	+	8*	5	+	10	5	+	4	3	-	0*	2	+	10	6	-	5*	5	+	10*	3	+	6	4	+	10	2	+	10	6	-	0*	2		10	1	+	10
BAP	Nitzschia amphibia Grun.	8	2	0	0	2	8	0		6*	6		5*	3		5*	5		6*	3		6*	4		5*	5		5*	5		7	4		9	4		8	4		0	4		1	2		1*	1		3*
BAP	Nitzschia angustata (W. Sm.) Grun.	6	4	1	0	1	8	0		6*	5	+	10	5		10*	5		4	4		6*	3		4*	5		4	5		7*	4	+	10*	6		8	4		10	5		0*	1		0	1		5*
BAP	Nitzschia angustatula Lange-Bertalot	8	2	0	0	0	10	0		6*	6	+	10	6	+	6*	6	+	10	4		7*	3		4*	4	-	0	4		7*	4	+	9	5		5	4		0*	5	-	0*	1	+	6*	2	+	10*
BAP	Nitzschia denticula Grun.	10	0	0	0	1	9	0	+	8	7		5	4	+	6	6		3*	3	+	7	6		4	4		10	5	+	8	5	+	10	7	+	10	7		4*	4		0*	1	+	2	2	+	6
BAP	Nitzschia dissipata (Kütz.) Grun.	7	3	0	1	1	8	0		10*	6	+	7	4	+	10	6	+	6	4	+	7*	4	+	4*	5	-	3*	4	+	10*	4	+	10*	4	+	5	3	+	10	5	-	1*	1	+	1*	1	+	3
BAP	Nitzschia fonticola Grun.	0	10	0	0	0	10	0		6	6	+	9*	7		5	5		5	4	-	0*	1	+	10	10		4*	5		4	4	+	6	5	+	3	3	+	10	8	-	0*	0	-	0	0	+	3
BAP	Nitzschia frustulum (Kütz.) Grun.	1	9	0	0	0	10	0		6	6	+	8*	6		5	5	+	4*	4	-	0*	1	+	10*	9		4*	5	+	4*	3	+	6	4	+	3	3	+	10	7	-	0*	0	-	0*	0	+	3*
BAP	Nitzschia gracilis Hantz.	7	3	1	0	2	5	2	+	6*	6	+	10	4	+	10	5	+	10	3		7*	3	+	10*	5	-	3*	5	+	4*	3	+	7*	4	+	4	2	+	10	5	-	0*	2		0*	1	+	3*
BAP	Nitzschia inconspicua Grun.	0	10	0	0	0	10	0		6*	6		10	7		5*	5		4	4		0	1		10	10		4	4		4	4		6	5		4	3		10	8		0	0		0	0		3
BAP	Nitzschia lauenburgiana Hust.	10	0	0	3	1	5	0	+	10*	6	+	4	3	+	10*	5	+	7	4	+	6	3	+	4*	3		6*	5	+	6*	3	+	10*	4	+	5*	3		3	4	-	1	2		1*	1	+	3
BAP	Nitzschia palea (Kütz.) W. Sm.	5	5	0	0	1	9	0	+	10*	6	+	10*	6	+	10*	6	+	7*	4		10*	3	+	10*	6	-	4*	5	+	10*	4	+	10*	5	+	10*	4	+	10	6	-	0*	1		0*	1	+	3*
BAP	Nitzschia paleacea Grun.	6	4	0	0	2	7	0	+	5	5	+	7*	4	+	5	5	+	4	3		9	2	+	4*	5	-	4*	5	+	8*	3	+	7*	4	+	4	3	+	10	5	-	0*	2		0	1	+	3
BAP	Nitzschia recta Hantz.	10	0	0	0	1	9	0		6*	6		5	4		10	7		7	4		5	5		4*	4		10	5		7	5		7*	5		6*	4		5	4		1*	1		1	1		3*
BAP	Nitzschia spp.	10	0	0	0	0	9	1		10*	7		3	4	+	10	8	+	7	5		6	5		4*	3		10	6		8	5		10*	6		10*	4		0*	3		1*	1		1*	1		3
BAP	Nitzschia subacicularis Hust.	1	9	0	0	0	10	0		6	6	+	8*	7		5	5		5	4	-	0*	1	+	10*	9	-	4	5		4	4	+	6*	5		3	3	+	10*	8	-	0*	0	-	0*	0	+	3*
BAP	Rhoicosphenia curvata (Kütz.) Grun. ex Rabh.	5	5	0	0	1	8	1		6*	6	+	4*	4		10	6		1	2		5	3		10	6		4	5	+	8	4	+	10	5	+	10	4		0	4		0*	1		5	1		5
BAP	Surirella angusta Kütz.	10	0	1	0	5	4	0		5*	5	+	5*	3	+	10*	5	+	9	4	+	7	4	+	4*	2		6*	6	+	7*	3	+	6*	3	+	4*	2		3*	4	-	6	3	+	1	1	+	3
BAP	Surirella ovalis Breb.	10	0	0	0	0	10	0	+	6*	6	+	5*	4	+	6*	6	+	4*	3		5*	4		5*	4		4*	5	+	5*	4	+	5*	4	+	4*	3		5*	5		1*	1	+	1*	1	+	3*
BAP	Surirella ovata Kütz.	10	0	0	0	0	10	0		6	6		7	5	+	10	8	+	10*	8	+	7	6		4	3		8	6		7	5		7	6		5	4		4	4		1	1		2	1		4
BAP	Surirella spp.	4	6	0	0	0	10	0		6*	6	+	10	7		6	6	+	4	4		6*	2		10*	8		4*	5		5	4		6*	5		4*	3	+	10	7		0	1		0	1		3*
BAP	Synedra amphicephala var. austriaca (Grun.) Hust.	8	2	1	6	2	1	0	+	10	7	+	2*	2	+	5*	5		1	2		2*	2		3*	3	-	5*	5	+	6	2	+	10*	2		1*	1		5*	4	-	3*	3		1	1	+	2*
BAP	Synedra delicatissima var. angustissima Grun.	1	9	1	1	1	0	7		7	6	+	3	3	+	10*	7		3*	2	-	2*	2	+	9*	8	-	0	2		2	2		2	2	+	1	1	+	10	7	-	2*	2	+	5*	3	+	6*
BAP	Synedra delicatissima W. Sm.	5	5	0	9	0	0	1		10*	8		3*	2		5*	6	+	6	4		2*	2		2*	5		6	5		3	2		2*	2		0	0		6	5		2*	2		0*	1		2
BAP	Synedra filiformis Grun.	1	9	0	4	3	2	1	+	10	6		0*	2	+	5*	5	-	0*	2	-	2*	2	+	9*	8	-	4*	4	-	0*	2		0	2		0	0	+	6*	6		3	3		0	1		1*
BAP	Synedra filiformis var. exilis A. Cl.	4	6	8	0	0	1	1	-	0	1		2*	2		0	1	-	0	2		3*	2	+	6*	5		10	6		1	2		0	2		0	0		0	4		10	4		0*	1		0
BAP	Synedra ostenfeldii (Krieg.) A. Cl.	1	9	3	1	1	0	6		6*	5	+	4*	3	+	10	6		1	2	-	1	2	+	9	7	-	0	3	+	3	2	+	3	2	+	2*	1	+	7*	6	-	2	3	+	4	3	+	6
BAP	Synedra parasitica W. Sm.	7	3	3	0	3	5	0		6*	4	+	5	3		6	4		6	3	+	5	3	+	4	4		3*	5		6	3	+	7	4	+	7	3		4*	4	-	0	2		2	1	+	5
BAP	Synedra radians Kütz.	3	7	5	3	1	0	1		1	4	+	2*	2		0*	3	-	0	2	-	2	2	+	6	6		7	5		1	2		0	1		0	0	+	4	5		6	4		0	1		0
BAP	Synedra rumpens Kütz.	8	2	1	0	5	4	0		5*	5		0*	2		4*	4		4	2		5*	3		4	3		5*	6	+	5*	2	+	10*	4	+	5*	2		3*	4	-	0	3		1*	1	+	6
BAP	Synedra ulna (Nitz.) Ehr.	3	7	0	2	0	8	0		10*	6	+	9	6	+	10*	6	+	4	4		10	2	+	10*	8	-	4*	5	+	10	4	+	10	4	+	10*	3	+	10*	7	-	0	1		0	1	+	3*
BAP	Synedra ulna var. biceps Kütz.	4	6	2	7	0	0	1	+	10*	6		2*	2		5*	4	-	0	1		2*	2	+	5*	6		4*	5		0	2		1	2		0*	0	+	6*	5		10*	4		1*	1		1*
BAP	Synedra ulna var. chaseana Thomas	2	8	1	5	1	0	2	+	10*	7	+	2	2	+	10*	5		0	2	-	2*	2	+	8*	7	-	4*	4		0	2		2*	2		0*	1	+	6*	5	-	2*	3		4*	1	+	1*
BAP	Tabellaria flocculosa (Roth) Knud.	4	6	6	0	1	1	2		1*	3	+	3*	3		0	3		1*	2	-	3	2	+	6	5	-	6	5	+	1	2	+	7	2	+	5	1	+	4*	4	-	5	3	+	4	1	+	0
CHL	Ankistrodesmus falcatus (Corda) Ralfs	3	7	2	2	0	2	3		10	6	+	5*	3		10	6		4	2		0	2		4*	6		1*	3		2	2		3	2		1	1		10	6		0	2		3	1		5
CHL	Ankistrodesmus falcatus var. mirabilis (W. & G.S. West) G.S. West	7	3	0	6	0	2	2		10	8		3*	3		5	6		1	2		10*	2		3*	4		0*	4		2*	2		3*	2		10*	1		10	4		3	2		5*	2		7*
CHL	Ankistrodesmus gracilis (Reins.) Kors.	2	8	1	2	0	6	1		10	7	+	5	4	+	7	6		3*	2	-	1	2	+	9*	7	-	1	2		3*	2	+	3*	3		10*	1	+	7	6	-	0	1		2	1	+	5*
CHL	Ankistrodesmus spiralis (Turn.) Lemm.	6	4	7	0	3	0	0	+	3	2	-	0*	1	+	0*	1	-	0	1	-	3*	2	+	0*	4	-	10*	6	+	2*	2		0*	1		0*	0	+	0	4	-	7*	4		0*	1	+	0*
CHL	Ankyra judayi (G.M. Sm.) Fott	0	10	0	0	0	10	0		6*	6		10	8		6*	6	+	6*	5		0	1		10*	10		3*	3		5	4		6*	5		4*	3		10	8		0*	0		0	1		4*
CHL	Chlamydomonas spp.	3	7	1	0	0	9	0		5	5	+	6	5		4	5	+	4*	3		0*	2	+	10*	7		5	4		4	3		4	4		2	2	+	10	6	-	0*	1		10	2		10
CHL	Chlorella spp.	0	10	7	0	0	3	0	+	1*	2	+	5*	3	+	0*	2	+	5	3		2*	2	+	7*	8		6*	6		2*	2	+	2	2	+	2*	1		3*	5	-	4*	3		0*	1		0
CHL	Coelastrum astroideum De-Not	0	10	1	0	0	1	8		7	6		4	4		10*	8		3	2		1*	1		9	9		0	1		3*	3		3	3		1	1		8*	7		1	1		4*	3		6*
CHL	Coelastrum microporum Nag. in A. Braun	0	10	1	0	0	7	2		6	6		5	5		6	6		4*	3		0	1		10	9		2	3		4*	3		5	4	+	3	2		10	7		0	1		0*	1		4*
CHL	Cosmarium phaseolus Breb.	0	10	5	0	0	4	1	+	0*	3	+	7*	4	+	0*	3	+	5	3	-	1	2	+	10*	8		5	5	+	4	3	+	4*	3	+	2	1	+	10	6	-	0*	2		0*	1		3
CHL	Cosmarium spp.	1	9	3	0	0	6	1		6	4	+	7	4		6	4		5	2		4	2		10	8		4	5	+	4	3	+	5	3	+	3	2		9	6	-	0	2		7	1		3
CHL	Crucigenia quadrata Morr.	4	6	7	0	0	2	1		0*	2	+	4	2		0*	2		1	2	-	2*	2		6*	5	-	10*	5		1	2	+	0	2	+	1	1		0	4		5	4		0*	1	+	0*
CHL	Dictyosphaerium ehrenbergianum Nag.	3	7	0	0	3	7	0		3	4		6*	5		6*	5		4*	3		0	1		10*	8		2	4		3	3		5*	4		3	2		7	6		0*	1		0	0		4
CHL	Dictyosphaerium pulchellum Wood	0	10	0	0	0	9	1		6	6		5*	5		4	5	+	5	4		0*	2		10	10		5	4		3	2		4	3	+	2*	2		7	7		1	1		0	1		2
CHL	Diplochloris lunata (Fott) Fott	6	4	0	5	0	4	0		10	7		7	3		5*	6		1*	2		0	2		10*	5		5*	4		3	2		5	3		3	1		7*	5		0*	2		0	1		4
CHL	Elakatothrix genevensis (Rev.) Hind.	4	6	3	3	1	3	0	+	10*	5	+	10*	3	+	5*	4		0	2	-	1*	2	+	10	5	-	5*	4	+	3	2	+	2	2	+	1	1	+	2	5	-	3*	3	+	3	1	+	5
CHL	Elakatothrix spp.	0	10	2	0	0	8	0	+	7*	6	+	5	4	+	7*	6	+	3	3	-	0	1	+	9	9	-	1*	2	+	4*	3	+	4	3	+	1	1	+	7	6	-	0	1	+	2	1	+	5
CHL	Eudorina spp.	0	10	6	0	0	4	0		1	3		6	3		0	3		4	3		0	2		7	8		2	5		2*	2		4*	2		1	1		10*	6		0*	2		0*	1		4
CHL	Gloeocystis planktonica (W. & G.S. West) Lemm.	0	10	0	0	0	10	0		7*	7		6*	5		6*	7		4*	4		0*	0		10*	9		1*	1	+	4	3		4*	4		1*	1		10*	8		0*	0		0	1		6*
CHL	Gloeocystis spp.	0	10	0	0	0	9	0	+	7*	6	+	6	5	+	6	6	+	4	4	-	0	1	+	10*	9	-	1*	2	+	3	3	+	4	4	+	1	1	+	10*	7	-	0*	0		0	1	+	5
CHL	Gloeotila spp.	0	10	3	0	3	4	0		5	3		8	4		2	3		4	2		1	2		10	9		5	5		4	2	+	5*	3		3	1	+	10*	6		0*	3		0	1	+	3
CHL	Golenkinia radiata (Chod.) Wille	1	9	1	0	2	5	3		6*	5	+	5	4		10*	5	+	4	3	-	1	2		10	9		3*	3	+	3	2	+	4	3		2	1	+	10*	7	-	0	2		0*	1		3
CHL	Micractinium pusillum Fres.	0	10	0	0	0	3	7		6*	6		7*	5		10*	8		4*	3		1*	1		10*	9		0*	2		3*	3		3*	3		2*	1		9*	7		1*	1		4*	2		5*
CHL	Monoraphidium braunii (Nag. in Kütz.) Kom.-Legn.	1	9	3	1	2	3	1	+	10	5	+	8	3	+	5	4	+	4	2	-	1*	2	+	8*	8	-	5*	4	+	3	2	+	3	2	+	10	1	+	6	5	-	1	3	+	0	1	+	4
CHL	Monoraphidium contortum (Thuret in Breb.) Kom.-Legn.	2	8	0	2	0	4	4		6*	6	+	6	4		10*	6	+	7	3		10	2	+	10*	8		10	3		10*	3	+	10*	3	+	10	1	+	7*	6	-	1	2		0*	2	+	3*
CHL	Monoraphidium griffithii (Berkel) Kom.-Legn.	5	5	3	4	2	1	0	+	10*	5		2*	2	+	5	4		0*	2	-	2*	2	+	0*	5	-	4	5		0	2		0*	2		0*	0	+	5	5	-	5*	4		4*	1		1*
CHL	Monoraphidium irregulare (G.M. Sm.) Kom.-Legn.	2	8	8	0	1	1	0	+	1*	1	+	2*	2	+	0*	1	+	10*	2		7*	3	+	6*	6	-	8*	6	+	1*	2	+	0*	2	+	0*	0	+	4*	4	-	6*	4	+	0*	1	+	0*
CHL	Monoraphidium minutum (Nag.) Kom.-Legn.	0	10	0	0	0	9	0	+	7*	7	+	5*	4	+	7*	7		3*	2	-	0*	1	+	10*	9	-	1*	1	+	3*	3	+	3*	3	+	1*	1	+	7	7	-	0*	1		2*	2	+	5
CHL	Monoraphidium setiforme (Nyg.) Kom.-Legn.	3	7	0	1	0	1	8		6*	6		4*	4		10*	8		1	2		6*	2		9*	7		0	1		3*	3		3*	3		2*	1		8*	6		1*	1	+	4*	3	+	6*
CHL	Monoraphidium skujae Fott	0	10	0	4	3	3	0	+	8*	7		10*	4	+	5*	5		4	3	-	0	1		10	9		4*	4		4	3		6*	3		4	1	+	10	7		0	2		0	1		4
CHL	Monoraphidium spp.	0	10	0	1	0	9	0		7	6		5	5		7*	7		3	2		0	1		10	9		1*	1		2	2		3	3		1*	1		7	7		0*	1		2	1		5*
CHL	Mougeotia spp.	1	9	0	0	0	8	2		6*	6		8	6		5*	6		5*	4		1*	1		10*	9		5	4		3	3		5	4		4	3		10*	5		0*	0		0*	1		3*
CHL	Oocystis borgei Snow	0	10	1	0	0	8	1	+	7*	6	+	10	5	+	7*	6	+	5*	4	-	0*	1	+	10*	9	-	1*	3	+	3*	2	+	4*	3	+	1*	1	+	10*	7	-	0*	1		0*	1	+	4*
CHL	Oocystis gigas var. incrassata West & West sensu Skuja	0	10	2	0	2	6	0	+	6*	5	+	10	5	+	8	5	+	6	3	-	1	2		10	9		3	3	+	6	3	+	7	3	+	5	2	+	10	7		0	2		0	1	+	4
CHL	Oocystis parva W. & G.S. West	0	10	2	0	0	8	0	+	7*	5	+	5*	4	+	7*	5		4	3	-	0	1	+	10*	9	-	1*	2	+	3	3	+	4*	3	+	1*	1	+	8	6	-	0*	1		1*	1	+	5*
CHL	Oocystis pusilla Hansg.	0	10	4	0	0	5	0		3	3	+	7*	3		0	3		6	3		0*	2		10*	8		5	5	+	4	3	+	4	3	+	3	2		10*	5	-	0	2		0*	1		3
CHL	Scenedesmus bijuga (Turp.) Lag.	0	10	0	0	1	7	2	+	7*	6	+	5	4	+	7*	6	+	4*	3	-	0*	1	+	10*	9	-	1	2	+	3*	3	+	4*	3	+	2*	1	+	8*	7	-	0*	1		0*	2	+	5*
CHL	Scenedesmus ecornis (Ralfs) Chod.	0	10	0	0	0	2	8		7*	6		3	4		10*	8		3*	3		2*	2		10*	9		0	1		3*	3		3*	3		1*	1		7*	7		1	1		4*	3		6*
CHL	Scenedesmus opoliensis P. Richt.	2	8	0	0	0	10	0		6*	6		9*	8		5*	5		4*	4		0*	1		10*	9		4*	4		4*	3		6*	5		3*	3		10	8		0*	0		10*	1		10
CHL	Scenedesmus quadricauda (Turp.) Breb.	0	10	0	0	0	6	4		6*	6		5*	5		10	7		3*	2		2*	2		10*	9		4	3		4*	3		4*	3		2*	1		7*	6		1*	1		3	2		3*
CHL	Scenedesmus spp.	3	7	0	1	1	7	1	+	7	7		4	4	+	7	7	+	5	3		6	3		10	8		1	3	+	8	3	+	8	4	+	8	2		10*	6	-	1	1		1	1	+	4*
CHL	Schroederia setigera (Schroed.) Lemm.	0	10	0	0	0	10	0		6*	6		10*	7		5*	5		6*	5		0*	0		10*	10		4*	5		4*	4		6*	5		5*	3		10	7		0*	0		0*	0		3*
CHL	Sphaerocystis schroeteri Chod.	0	10	0	0	0	10	0		7*	7		6*	6		6*	6		4*	4	-	0*	1		10*	10		1*	2		3*	3		4*	4		1*	1		10*	8	-	0*	0		0*	1		4*
CHL	Tetraedron minimum (A. Braun) Hansg.	1	9	0	0	0	6	4		7	6	+	4*	4		10	7	+	3	3	-	0	1	+	10*	9		1	2	+	3*	3	+	4	3	+	1	1	+	8*	6	-	0	1		6*	2		4
CHL	Tetraedron minimum var. tetralobulatum Reins	1	9	3	3	3	1	0	+	10	5		0	2		4	3	-	0	1	-	2*	2	+	8	8		4	5		0	2		0	1		0	0	+	5	5		6	4		1	1		0
CHR	Bitrichia chodatii (Rev.) Chod.	0	10	1	0	0	7	2	+	6*	6		0*	3	+	7*	7		1*	2	-	1*	1	+	10	9	-	0	1	+	3*	3	+	3*	3	+	1*	1	+	6*	6	-	1	1	+	3*	2	+	5*
CHR	Bitrichia ollula (Fott) Nich.	1	9	8	1	0	1	0	+	1*	2	+	2*	2	+	0*	1		2	2	-	2*	2	+	7*	7	-	8	6	+	2*	2	+	1*	2		0*	0	+	4*	5	-	4*	4		0*	1	+	0*
CHR	Chromulina spp.	2	8	2	2	2	4	1	+	6*	5	+	7*	3	+	9	5	+	10	3	-	0*	2	+	8	7	-	0	4	+	4	2	+	5*	2	+	3*	1	+	7*	6	-	0*	2	+	10	1	+	10*
CHR	Chrysolykos planktonicus Mack.	2	8	3	2	2	1	1	+	0	4	+	2	2	+	2*	3		1	2	-	2*	2	+	7*	7	-	4*	5		0*	2	+	2*	2		0*	0	+	6*	5	-	3*	3		1*	1	+	1*
CHR	Chrysolykos skujae (Nauw.) Bourr.	9	1	1	1	8	0	0	+	4*	5		0*	2	+	3*	3		1*	2	-	2*	2		0*	2	-	5*	6		0*	1		0*	1		0*	0		3*	4	-	10	4		1*	1		0*
CHR	Chrysosphaerella longispina Laut. emend. Nich.	0	10	1	7	2	0	0		8	7		0	1		5*	5		2	2		2*	2		10	9		4	4		2	2		2	2		0	0		8	7		3	3		1	1		2
CHR	Desmarella moniliformis Kent	2	8	3	0	2	4	1		1*	5		4	3		7*	4		2*	2		0	2		0*	7		0*	3		3	2		4	2		1	1		7*	5		5*	3		2	1		6*
CHR	Desmarella spp.	1	9	0	1	3	2	4		6*	6	+	5	3	+	10*	6		3*	2		2*	2		8*	7	-	0*	3		3	2		3	2		1*	1		7	6		1	2		3	2		5
CHR	Dinobryon acuminatum Rutt.	0	10	2	4	1	2	0		10*	6		0*	2	+	5*	4		0*	1	-	2*	2	+	8*	8	-	4*	4		1	2	+	0*	2		0	0	+	6*	6		4	3		1	1	+	1
CHR	Dinobryon bavaricum Imhof	0	10	3	2	2	3	0		6*	5	+	5	2		5*	4		0	2	-	1*	2		7*	8	-	4*	4	+	0	2	+	0	2	+	1	1		7*	6	-	10*	3		0*	1	+	2
CHR	Dinobryon bavaricum var. medium (Lemm.) Krieg.	0	10	3	1	2	0	5		3	5	+	3	2	+	10	5		3	2		2*	2	+	7*	8	-	0	3		2	2		0	2	+	1	0	+	7*	6		10	3	+	3	2	+	5
CHR	Dinobryon bavaricum var. vanhoeffenii (Bachm.) Krieg.	0	10	10	0	0	0	0		0*	0		2*	2		0*	0	-	0	1		2*	2		6*	7		6*	6		1*	2		1*	1		0*	0		4*	4		4*	4		0*	1		1*
CHR	Dinobryon borgei Lemm.	2	8	3	0	6	1	0		5*	4	+	0*	2		3*	3	+	2	2	+	4*	2		8*	8	-	5*	4		0*	2	+	1*	2	+	0*	0	+	6*	6	-	4*	4	+	10	2	+	10*
CHR	Dinobryon cylindricum Imhof	2	8	2	2	6	1	0		3	5		0	2		3	3		0	1		5*	2		8	7		5	5		0	1		8*	2		8*	1		5	5		4	4		1*	1		1*
CHR	Dinobryon divergens Imhof	0	10	4	1	0	1	3		1*	4	+	4*	3		10	4		2	2		2*	2		7*	8	-	0	3		3*	2		2	2	+	1	1		7*	6		2*	3	+	5	2	+	6*
CHR	Dinobryon sertularia Ehr.	1	9	4	3	3	0	0		3	4		0	2		2	3		0	2	-	2*	2	+	6*	7		10	6		0	1		0	1		0*	0		5*	5		10	5		0*	1		0*
CHR	Dinobryon sociale Ehr.	2	8	3	1	2	3	2		6	5	+	4*	3	+	10*	5	+	10*	2	+	6*	2		5*	7	-	4	4	+	0*	2	+	2	2	+	4	1		7*	5	-	2*	3	+	3	1	+	4
CHR	Dinobryon sociale var. americanum (Brunnth.) Bachm.	0	10	1	2	1	4	2	+	7	6	+	3*	3	+	10*	6	+	2*	2	-	1*	2	+	9*	8	-	0*	3	+	3*	2	+	3*	2	+	1*	1	+	6	6	-	1*	2	+	3*	2	+	5*
CHR	Dinobryon sociale var. stipitatum (Stein) Lemm.	1	9	4	0	3	1	1		3*	4		3*	2		10*	3		0*	2	-	2*	2		6*	7		8*	4		0	2		2*	2		0*	0		5*	5		4*	3		4*	1	+	0*
CHR	Dinobryon spp.	0	10	2	1	5	0	2		5*	4	+	0*	2	+	10*	4		1	2		2*	2		8*	8	-	4*	4	+	0	2	+	2	2		0*	0	+	6*	5	-	3*	3	+	3*	1	+	1*
CHR	Epipyxis spp.	1	9	3	3	2	2	0		8*	5		0*	2		5*	4		0*	1		2*	2		6*	8		4*	4		2*	2		2	2		1	1		5*	5		2	3		2*	1		2*
CHR	Haptophyceae	5	5	1	1	2	5	1	+	7	6	+	6*	3	+	7	5	+	10*	3	-	0*	2	+	10	6	-	1	3	+	5	3	+	4	3	+	2	1	+	10	5	-	0*	2	+	0*	1	+	4
CHR	Kephyrion boreale Skuja	0	10	1	8	0	1	0		8	8		1	2		5	5		2	2		2*	2		10	9		4	4		2	2		2	2		0	0		7	7		3	3		1*	1		2
CHR	Kephyrion cupuliformae Conr.	6	4	4	1	3	1	1	+	4*	4		2	2	+	2	3		2*	2		3*	2		1	4	-	7	5		0	2		0	2		0	0	+	1*	4		8	4		1*	1		0
CHR	Kephyrion spp.	2	8	5	1	2	0	2		0*	3		2	2		0*	3		0*	1		2*	2	+	6*	6		7*	5		1*	2		1*	1		0*	0	+	4	4		5*	4		4*	1		0*
CHR	Mallomonas spp.	3	7	2	3	2	4	0	+	10*	6	+	7	3	+	10*	5	+	10*	3		7	2	+	10*	7	-	4*	5	+	5	2	+	5*	3	+	3*	1	+	8	5	-	1	3		0*	1	+	3
CHR	Monosiga spp.	0	10	2	1	1	5	1		6*	5		3*	3		7	5		1*	2		0*	1		10	9		0	2		2*	2		3*	2		1*	1		7*	6		0	2		3	2		5*
CHR	Ochromonas spp. - ovoid	2	8	2	2	1	4	1	+	10	6	+	7*	3	+	6	5	+	10	3	-	0*	2	+	8	7	-	4	4	+	4*	2	+	5	2	+	2*	1	+	7	6	-	0	3		10	1	+	10*
CHR	Pseudokephyrion attenuatum Hill	5	5	8	0	1	1	0		0	2	+	3*	2		0*	1		3	2	-	3*	2	+	5*	4	-	8*	6		1*	1		0*	1	+	0*	0	+	4	4		8	5	+	3*	1		0*
CHR	Pseudokephyrion ellipsoidium (Pasch.) Schm.	0	10	7	1	2	1	0		1*	2	+	3*	2		0	2		2	2		2*	2		6*	7		6*	6		0*	1		1	2		0*	0		4*	4		3	4		1*	1		1*
CHR	Pseudokephyrion millerense Nich.	0	10	0	3	0	6	1		7*	7	+	4*	3		7	7		2	2	-	1*	1		9*	9		1*	2		3*	2		3*	2		1*	1		7*	7		1*	2		2	1		5*
CHR	Pseudokephyrion minutissimum Corr.	3	7	3	3	2	1	0	+	10*	5	+	3*	2	+	0	3		2*	2	-	2*	2	+	8*	6	-	5*	5	+	1*	2	+	0*	2		0*	0	+	7*	5	-	6	4		0*	1	+	0*
CHR	Spiniferomonas spp.	4	6	4	1	4	1	0	+	3*	4	+	0*	2	+	3*	3	+	0	2	-	2*	2	+	6*	5	-	5*	5	+	0*	2	+	0	2	+	0*	0	+	4*	5	-	7*	4		0*	1	+	0*
CHR	Stichogloea spp.	0	10	0	1	1	7	0	+	7*	6	+	5*	4	+	7*	6	+	6*	4	-	1*	2	+	10*	9	-	1*	2		2	2	+	3	3	+	1*	1	+	8*	7	-	1	2	+	2*	1	+	4*
CHR	Unidentified chrysophyte flagellate	1	9	2	1	2	2	2	+	3	5	+	3*	2	+	10	5		0	2	-	2*	2	+	9	8	-	0*	3		2*	2	+	2	2	+	1*	1	+	7	6	-	2*	3	+	5*	2	+	6*
CHR	Unidentified chrysophyte ovoid (nonflagellate)	3	7	2	2	1	4	1	+	7*	6	+	7*	3	+	10*	5	+	10*	3	-	7*	2	+	8*	7	-	0*	3	+	5	2	+	5*	3	+	4*	1	+	7	6	-	1*	2	+	10*	1	+	10*
CHR	Uroglena spp.	0	10	5	0	5	0	0		3*	3		2	2		3	2		2	2		2*	2		7*	8		5*	6		2*	2		1*	1		0	0		5*	5		4	4		0	1		0*
CRY	Cryptomonas erosa Ehr.	3	7	1	1	0	6	2	+	6*	6	+	6	4	+	7*	6	+	4	3	-	0*	2	+	10*	7	-	0	3	+	4	3	+	5	3	+	2	1	+	10*	6	-	0*	1		0*	2	+	4
CRY	Cryptomonas phaseolus Skuja	3	7	1	0	0	9	0		6	6	+	7	6	+	6	6	+	5	4	-	0	1		10	7		0*	3	+	4*	3	+	5*	4	+	3*	2	+	7	6	-	0	1		0*	2	+	10
CRY	Cryptomonas pyrenoidifera Geitl.	2	8	1	1	0	6	2	+	6*	6	+	6*	4	+	7*	6	+	10*	3	-	0	1	+	10*	8	-	1	3	+	4*	3	+	4*	3	+	2*	1	+	7	6	-	0	1		0*	1	+	4*
CRY	Cryptomonas reflexa Skuja	2	8	1	1	0	6	2	+	6*	6	+	6	4	+	6*	6	+	4*	3	-	0*	2	+	10*	8	-	4	3	+	4	3	+	5	3	+	2	1	+	10*	6	-	0*	1		0*	1	+	3
CRY	Cryptomonas rostratiformis Skuja	3	7	4	0	0	2	4		0	4		6	3	+	10*	4		1*	2	-	1	2	+	8*	6	-	0*	4		0	2		3	2		2	1	+	0*	5		10	3	+	5*	2	+	6*
CRY	Cryptomonas spp.	1	9	0	1	2	5	2		5*	6		6	4		10*	5		0*	2		0	1		10*	8		4*	4		4*	3		5*	3		2*	2		7*	6		0	2		0*	1		3*
CRY	Rhodomonas lens Pasch. & Rutt.	7	3	1	2	1	3	2	+	10	6	+	8	3	+	9	5	+	10*	3	-	0*	2		2*	4	-	0	4	+	4*	3	+	5*	3		2*	1	+	10*	5	-	0*	2		0*	1	+	8
CRY	Rhodomonas minuta Skuja	5	5	1	1	1	6	1	+	6*	6	+	6*	4	+	7*	6	+	10*	3		6*	2	+	4*	6	-	0	3	+	5*	3	+	5*	3	+	4*	2	+	10	5	-	0*	2	+	10*	2	+	10*
CYA	Anabaena circinalis Rabh.	0	10	0	0	0	10	0		7*	7		10	6		6*	6		9	5		0*	1		10*	10		4*	3		5*	3		7*	5		5*	2		10	8		0*	0		0*	1		5*
CYA	Anabaena flos-aquae (Lyngb.) Breb.	0	10	0	0	0	2	8		7	6		10	5		10	8		6	3		1	2		10	9		0	1		6*	3		7	3		5*	1		10	7		2	1		4	3		5
CYA	Anabaena spp.	0	10	8	0	1	1	0	-	1	1		10	2	-	0	1		1	1		3	2		7	7		6	6		0	1		0	1		0	0		10	4	+	10	8		0	1		0
CYA	Aphanizomenon flos-aquae (Lyngb.) Ralfs	1	9	0	0	1	9	0		6*	6	+	10	8		6*	6	+	8	6		1	1		10*	9		4	4		5	4		7	5	+	5	3		10	8		0*	1		0*	1		4*
CYA	Aphanocapsa spp.	0	10	1	0	0	9	0	+	7*	6	+	6*	5	+	7*	6	+	4*	3	-	0*	1	+	10*	9	-	2*	2	+	4*	3	+	6*	4	+	2*	2	+	10*	7	-	0*	1		0*	1	+	4*
CYA	Aphanothece spp.	0	10	1	0	0	8	1	+	7*	6	+	4*	4	+	7*	7		3*	2	-	0*	1	+	10	9	-	1*	1	+	3*	3	+	3*	3	+	1*	1	+	7*	7	-	0	1		3*	2	+	5*
CYA	Chroococcus limneticus Lemm.	0	10	0	1	2	7	1		6*	6		7	5		7	6		4*	3	-	0	1		10	9		3*	3	+	5*	3	+	6	4	+	4*	2	+	10	7		0	1		0*	1	+	4*
CYA	Gomphosphaeria lacustris Chod.	0	10	0	0	1	9	0		3	5	+	6*	5		6*	6		4*	3	-	0	1		10*	9		2	3	+	3*	3	+	4*	4	+	2*	2		8	6	-	0	1		0*	1		4*
CYA	Merismopedia spp.	0	10	0	0	0	9	0		6	6	+	5	4		4	5		5	3		2	2	+	10*	9		5	5		3	2	+	4	4	+	3	2	+	7*	7	-	1*	1		0	1		3
CYA	Merismopedia tenuissima Lemm.	0	10	0	0	0	7	3	+	6*	6	+	10	5	+	10*	7	+	4*	3	-	1*	1	+	10*	9	-	0	2	+	4*	3	+	6*	4	+	2*	2	+	10*	7	-	0*	1	+	0*	2	+	5*
CYA	Microcystis aeruginosa (Kütz.) emend. Elenkin	0	10	0	0	0	10	0		6*	6		10	9		6*	6	+	8	6		0*	1	+	10*	10		3*	4		5	5	+	7*	6	+	5*	5		10	9		0*	0		0*	0		4*
CYA	Oscillatoria agardhii Gom.	0	10	0	0	0	10	0		7*	7		7	6		6*	6		6*	4		0*	1		10*	9		2*	2		4*	3		4*	4		2*	2		10*	7		0*	0		7*	1		4*
CYA	Oscillatoria limnetica Lemm.	1	9	1	0	0	7	2	+	6*	6	+	9*	6	+	5	6	+	5*	3	-	0*	1	+	10*	9	-	4	4	+	4	3	+	6*	4	+	3*	2	+	10*	7	-	0*	1		0	1	+	4
CYA	Oscillatoria minima Gick.	7	3	4	5	0	0	1	+	10*	5	+	2*	2	+	5*	3		1*	2	-	3*	2	+	2	4	-	6	5	+	2*	2	+	2*	2		0*	0	+	0	4	-	3*	4		7*	1	+	1*
CYA	Oscillatoria spp.	0	10	1	0	0	7	1	+	3*	5	+	7	5	+	6*	6	+	4*	3	-	0	1	+	10	9	-	2	3	+	3*	3	+	5*	4	+	2*	2	+	10	6	-	0*	1		0*	1	+	4*
CYA	Synechococcus spp.	1	9	1	0	0	6	2	+	7*	6	+	5*	4	+	8*	6	+	4	3	-	0*	1	+	10*	9	-	1*	2	+	3	3	+	6	3	+	4*	1	+	10*	7	-	0*	1	+	0*	1	+	5*
CYA	Unidentified coccoid cyanophyte	4	6	1	1	2	5	1	+	7*	6	+	4	3	+	10*	5	+	8	3		10*	2	+	10*	6	-	10*	4	+	8	3	+	7	3	+	5*	1	+	10*	6	-	0*	2		0*	1	+	4
EUG	Phacus spp.	10	0	0	0	0	10	0		10*	6		7	7		8	7	+	10	8	+	7*	5		4	3		5	4		4	4		6	5		5	4		0*	4		1	1		2	2		4
EUG	Trachelomonas spp.	8	2	0	1	0	9	0		7	7		3	3		10	8		7	5	+	10	7		4	4		10	7	+	10	6		8	6		5	4		4	4		1	1		2	2		4
PYR	Amphidinium spp.	5	5	2	0	2	2	3		3	5		8	3	+	10*	5		0*	2	-	1	2		3	5	-	0*	3		3	2		0	2		2	1	+	10	5		7	3		6	3		7*
PYR	Ceratium hirundinella (O.F. Mull.) Schr.	0	10	0	0	0	5	4		7*	7	+	4*	4	+	10	7		3	3	-	1*	1	+	10*	9	-	0	1	+	3*	2	+	3*	3	+	1*	1	+	10	7	-	1*	1	+	5	3	+	7*
PYR	Glenodinium spp.	4	6	2	2	1	4	2	+	7	6	+	7	4	+	9	5	+	10*	3	-	0	2	+	5*	6	-	0*	3	+	5*	2	+	5*	3	+	2*	1	+	10	6	-	2*	2	+	10	2	+	10*
PYR	Gymnodinium helveticum Pen.	8	2	2	1	0	5	2	+	7*	6	+	8*	4	+	7*	6	+	8*	3	-	0*	2	+	3*	3	-	0*	2	+	4*	3	+	5*	3	+	2*	1	+	4	5	-	0	2	+	6	2	+	10*
PYR	Gymnodinium spp.	5	5	2	1	1	3	2	+	7*	5	+	10	3	+	10	5	+	10	3		10*	2	+	4	6	-	10	3	+	10	2	+	6	3	+	5	1	+	10	5	-	10	3	+	7	2	+	10
PYR	Peridinium spp.	4	6	1	2	2	2	3	+	8*	6	+	7	3	+	10*	6	+	6	2	-	1*	2		8*	6	-	3*	3		0*	2	+	0*	2	+	3	1	+	6*	5		3*	3		2*	1		2*
UNI	Unidentified coccoid spherical	10	0	8	0	1	1	1		0	1		2*	2		0	1		0	1		3*	3		1	2		10	6		2*	2		1	2		1	1		0	3		5	4		0	1		0
UNI	Unidentified flagellate fusiform	10	0	0	3	0	7	0		10*	7	+	10	5		7	6		4*	2		6	2		0	2		0	3		6	3		5	4		3	2		0	4		0	2	+	6	3	+	10*
UNI	Unidentified flagellate ovoid	4	6	4	0	1	3	1		0	4		5	3		0	4		3	2		0	2		10	6		10	4		0*	2		0	2		1	1		10	5		7	3		3*	1		0
[truncated: 7 more columns]
